# Supplementary material for: Recovery of sweet taste preference in adult rats following bilateral chorda tympani nerve transection
Source: PeerJ. 2022 Nov 25;10:e14455. doi: 10.7717/peerj.14455 (PMC9703994; doi:10.7717/peerj.14455)
Supplement: Supplemental Information 1 [file peerj-10-14455-s001.zip]

Archive with 3 entries (2 files):
- PeerJ Supplementary CTX/
- PeerJ Supplementary CTX/SHAM-CTX raw data.xlsx
- PeerJ Supplementary CTX/Supplementary data.pptx
