# Supplementary material for: Recovery of sweet taste preference in adult rats following bilateral chorda tympani nerve transection
Source: PeerJ. 2022 Nov 25;10:e14455. doi: 10.7717/peerj.14455 (PMC9703994; doi:10.7717/peerj.14455)
Supplement: Supplemental Information 1 [file peerj-10-14455-s001.zip › PeerJ Supplementary CTX/SHAM-CTX raw data.xlsx]

## Sheet: Behavioral Taste Peference
Sweet Taste Preference								Bitter Taste Preference								Salty Taste Preference
Baseline	SHAM 7 Days	SHAM 14 Days	SHAM 28 Days	CTX 7 Days	CTX 14 Days	CTX 28 Days		Baseline	SHAM 7 Days	SHAM 14 Days	SHAM 28 Days	CTX 7 Days	CTX 14 Days	CTX 28 Days		Baseline	SHAM 7 Days	SHAM 14 Days	SHAM 28 Days	CTX 7 Days	CTX 14 Days	CTX 28 Days
78.9546	65	67.5261	97.9899	3.4188	98.6784	38.0711		6.8852	44.7686	15.3465	1.4559	1.4214	2.1689	1.6978		2.6316	2.5452	0.8554	1.7276	61.5385	3.2328	1.2785
77.2244	96.8504	77.2244	89.5522	93.0726	1.3072	96.4523		3.9332	0.9461	3.2825	1.7889	0.5038	50.7313	6.372		3.7659	2.4314	91.3043	1.794	2.7523	6.423	11.0179
82.0896	77.2244	77.2244	77.9661	4.9689	77.2244	74.5192		6.5934	2.3374	3.0021	5.4268	34.6939	0.6673	49.2058		1.4493	1.4146	1.505	2.2032	2.451	10.3972	1.0405
77.2244	77.2244	77.1034	72.7273	9.6096	2.0202	6.7164		2.7397	26.3918	85.2941	26.3918	1.5075	1.937	1.3947		6.7183	6.6667	3.3356	0.2364	64.2857	0.3263	32.3058
98.7952	77.2244	77.2244	92.3077	37.931	16.6667	77.2244		64.4737	26.3918	26.3918	0.9281	26.3918	28.5036	0.0541		1.8739	63.806	22.0339	3.1124	1.4901	0.6085	0.0876
96.2025	60	97.9275	77.2244	18.75	2.6005	2.3569		3.038	26.3918	12.9884	0.3252	23.0769	22.2222	3.4104		0.6823	1.6771	1.2209	1.1783	0.2564	4.5131	5.1913
77.2244	77.2244	50.6857	77.2244	77.2244	5.1948	77.2244		26.3918	15.3465	98.0707	2.1459	26.3918	2.2901	55.157		5.3503	3.3356	4.1068	32.3126	3.3356	3.3356	53.2872
77.2244	90.4762	96.7368	77.2244	99.8971	2.3077	56.3173		26.3918	3.2825	27.8992	26.3918	26.3918	80.9524	84.7826		0.3456	1.8924	8.3393	2.5735	3.6842	10.8945	1.9074
77.2244	87.5676	98.3443	77.2244	77.2244	25.4499	25.7576		9.7561	3.0021	26.3918	2.0592	0.0165	26.3918	13.161		9.8057	0.8554	3.3356	1.7722	0.103	0.7539	4.7404
81.8182	86.9096	96.696	77.2244	98.232	75.1004	71.836		2.5946	26.3918	26.3918	3.287	26.3918	89.8496	0.3973		0.5525	91.3043	3.3356	5.2063	0.1335	1.506	0.5601
99.2248	72.2854	66.6311	99.9238	95.5056	33.3333	92.562		7.8519	85.2941	26.3918	58.1003	0.5	13.5922	1.0439		2.0951	1.505	3.1355	2.4436	29.951	2.9933	0.7277
86.6324	51.4259	67.3469	57.1429	3.8462	77.2244	99.2701		1.8942	26.3918	26.3918	21.9606	11.1111	4.6939	2.5083		26.6932	3.3356	0.9979	0.4949	2.6077	3.3356	3.3159
74.8668	84.2096	77.2244	55.0347	77.2244	86.6438	12.8205		0.4651	12.9884	2.3136	0.823	26.3918	47.8645	26.3918		5.3097	22.0339	9.0379	5.3753	4.2683	3.3356	3.3356
70.4448	67.5261	77.2244	77.2244	97.9592	12.8378	54.3478		13.8636	98.0707	0.5714	100	0.2894	82.4121	0.0346		44.1402	1.2209	75	0.3597	38.8889	52.9412	0.2506
77.5124	77.2244	77.2244	89.4737	91.2718	37.5	47.3684		26.3918	27.8992	86.7925	2.1459	78.125	26.3918	1.9449		0.3788	4.1068	70.3704	7.9886	3.3356	0.8294	0.4255
91.4286	77.2244	77.2244	77.2244	49.4792	11.7876	85.7627		26.3918	26.3918	2.2406	26.3918	55.5556	26.3918	26.3918		2.4224	3.3356	31.9101	3.3356	98.3051	36.3995	3.3356
98.7928	77.1034	93.2961	77.2244	77.2244	0.1493	99.3304		93.8235	26.3918	26.3918	2.0592	4.3478	26.3918	1.7391		24.5267	3.3356	3.3356	41.1335	3.3356	3.3356	0.473
70.9302	77.2244	77.2244	77.2244	27.957	89.4866	32.0062		20.0323	26.3918	50.1193		42.0118	12.7883	3.47		0.7678	3.1355	2.8	1.7722	3.3356	9.3891	0.7299
99.9214	97.9275	89.4025	77.2244	57.3277	31.4286	77.2244		39.8693	26.3918	26.3918		0.7009	0.1082			16.3666	0.9979	0.1425		17.757	1.692
77.2244	50.6857	90.423	58.4291	98.6784	10.0746			1.3636	85.5932	0.1504		2.1689	17.7982			47.1495	9.0379	22.945		3.2328	0.7326
96.0227	96.7368	99.2116	92.7215	1.3072	99.0341			1.4696	7.8692	45.7658		50.7313	26.3918			1.7638	75	3.3356		6.423	12.9526
77.2244	98.3443	72.8015	57.715	77.2244	53.029			14.8847	10.8355	0.4711		0.6673	0.232			6.0014	70.3704	0.5666		10.3972	24.359
77.2244	96.696	77.2244		2.0202	31.5741			25.8312	4.5992	6.2867		1.937	56.8702			0.2414	31.9101	1.6798		0.3263	1.7341
98.1928	66.6311	86.9565		16.6667	88.1239			26.3918	0.5682	26.3918		28.5036	1.4456			2.3364	3.3356	1.2022		0.6085	3.3356
97.0516	67.3469	77.2244		2.6005	99.9058			0.5236	26.3918	26.3918		22.2222	8.8071			10.386	2.8	3.3356		4.5131	0.4561
77.2244	77.2244	95.5157		5.1948	1.2048			26.3918	40	0.1901		2.2901	2.3482			24.1379	0.1425	0.2793		3.3356	3.3356
65.3386	77.2244	91.5361		2.3077	50.652			26.3918	26.3918	26.3918		80.9524	28.9377			1.455	22.945	6.7332		10.8945	0.1366
88.0952	77.2244	77.2244		25.4499	26.8333			26.3918	78.125	62.9591		26.3918	26.3918			0	0	3.3356		0.7752	2.1771
77.2244	77.2244	94.6535		75.1004	77.2244			1.5704	0.6363			89.8496	0.2581			3.9459	1.5131	3.3356		16.1932	2.7174
77.2244	93.2961	65.3017		33.3333	62.2474			2.7153	26.3918			13.5922	3.8339			0	9.5982	2.1028		3.3356	17.3149
98.6434	77.2244	71.9498		77.2244	97.201			92.0301	1.5254			4.6939				11.7958	8.3333	0.1174		0.7539	1.7182
77.2244	89.4025	73.4343		86.6438	98.0124			26.3918	24.0929			47.8645				7.5405	60	17.1041		1.506	2.0785
100	77.2244	81.0105		12.8378	11.436			4.2141	1.4872			82.4121				3.222	3.1646	18.6538		2.9933	1.7857
69.103	77.2244	75.9133		37.5	79.5598			0.9901	31.0752			26.3918				6.2611	3.3356	13.5851		3.3356	3.3356
100	69.0268	59.4737		11.7876	84.631			6.9541	3.4188			26.3918				26.7532	3.3356	23.0563		3.3356	9.7826
78.3394	77.2244	98.6733		0.1493	84.6753			0.4405	15.3558			8.1308				3.3356	3.3356	2.7451		52.9412	3.3356
94.8565	85.2174	77.2244		89.4866	94.5055			26.3918	10.9409			9.5823				3.3356	0.7792	2.3256		0.8294	0.9091
72.5806	93.816	77.2244		31.4286	89.3939			14.8585	26.3918			97.8041				0.3634	0.3147	3.3356		36.3995
57.8947	80	92.1703		10.0746	79.4521			0	66.6667			4.0541				7.4354	0.1055	40.8163		0
100	73.0769	77.2244		99.0341	77.2244			0				42.1053				2.5974	10.9393	3.3356		8.3393
51.1936	96.5517	84.4237		53.029	68.9698			13.2841				4.1899				20	6.422	3.3356		7.8457
99.0654	99.8639	93.5698		31.5741	74.5008			28.3752				26.3918				6.2147	0.5279			89.1753
66.6667	95.5182	98.9871		62.8019	77.2244			90.8941				5.1607				3.3356	65.2605			3.0075
100	99.3475	55.3789		79.4038	75.7865			12.6984				9.7362				3.3356	2.1277			6.6929
91.6129	77.2244	96.7538		0.8297	63.579			9.0909				26.0355				3.3356	51.3514			0.653
53.7037	54.0323			50	80.884			41.6842				0.5607				31.2364	3.3356			3.3356
80.9524	77.2244			22.449	31.8735			26.3918				0.3992				7.1287				25.2475
62.5	91.5254			84.4145				26.3918				98.434				4.5168				3.3356
96.875	89.8944			66.6667				26.3918				26.3918				1.9597				12.6024
96.6292	77.0781			98.3189				30.2469				26.3918				1.4543				1.3591
100	77.2244			2.7567				65.5765				26.3918				0.6547				2.8649
77.2244	99.2835			59.3326				65.8626				1.0233				3.3356				8
99.852	77.2244			90.7807				2.8517				26.3918				40				85.7143
78.282	82.6415			95.3291				16.3708								3.3356				71.1111
69.8347	91.6667			57.2289				99.2248								0.2681				3.8889
83.1785	91.3462			2.9412				26.3918								0.1637				3.3356
58.8235	94.2029			16.2162				39.0173								3.3356				7.136
58.1818				0.4498				26.3918								9.6033				4.6746
75				13.3333				56.25								6.8148				0.3807
77.2244				77.2244				1.8248								10.0715
56.1667				77.2244				98.9547								1.4739
77.2244				11.2633				12.6917								26.5306
65.8482				77.2244				25.5933								0.5319
56.743				77.2244				82.7637								1.8
77.2244								5.5718								3.3356
81.3043								26.3918								0.7752
77.2244								66.7047								16.1932
80.9524								12.9663								3.3356
62.5								26.3918								17.042
96.875								3.8217								11.7614
96.6292								0.2976								3.3356
77.2244								47.3684								37.7049
97.9021								27.5842								5.0532
99.852								2.2599								0.471
77.2244								9.3831								6.3529
69.8347								14.2857								0.4292
72.9189								0.48								20.9916
99.3876								2.1792								5.5178
85.0585								0								4
52.8566								0.9009								3.3356
98.0367								13.3106								0.2594
99.6441								14.4592								3.9746
77.2244								36.9269								3.3356
98.8281								98.5972								1.2611
94.8565								58.114								0.9019
51.7906								8.3871								0.6938
90.3553								2.5								2.5628
77.2244								43.5564								3.3307
98.3416								100								4.2466
93.1563								0.7491								2.1008
83.7838								13.605								3.3356
77.2244								46.0242								8.547
80.028								15.5145								3.3356
91.9897								0.9107								0.7036
99.0244								2.1628								2.0585
100								93.5818								5.5627
98.2318								40.2091
99.7343								26.3918
100								19.1115
98.8789								7.4181
99.0385								95.4677
83.4335								15.7895
68.8776								11.8421
84.6154								0.1815
92.3077								26.3918
98.892
77.2244
99.4805
77.2244
77.2244
98.7288
99.3902
87.1397
96.9605
90.4337
67.1727
79.1667
95.393
77.2244
77.2244
92.0962
77.2244
77.2244
95.1872
77.2244

## Sheet: Western Blot Data
	7 days
		SHAM			CTX
	T1R2	0.985303	0.799385	1.27091	0.924582	0.895592	0.984092
	T1R3	0.858558	0.859608	1.26954	0.971801	0.992497	0.847357
	SHH	1.34895	1.2059	1.71253	0.840451	0.911923	0.627033
	GNAT3	0.674195	0.253711	1.40669	0.53995	0.431639	0.310378
	TRPM5	0.935692	0.771185	0.761849	0.793052	1.00203	0.958407
	14 days
		SHAM			CTX
	T1R2	0.980133	0.710478	0.929432	0.608162	0.422121	0.510596
	T1R3	1.01524	1.13884	0.482893	1.00514	0.899324	1.17482
	SHH	1.36829	1.16494	1.24635	0.808388	0.914587	0.338819
	GNAT3	0.975926	1.16831	0.791238	1.08463	0.939076	1.0405
	TRPM5	0.622506	0.644993	0.625919	0.717517	0.7563	1.15044
	28 days
		SHAM			BCTX
	T1R2	0.793868	1.01172	1.03836	0.604575	0.608342	0.384083
	T1R3	0.529256	0.778805	0.938544	0.830288	0.518832	0.603451
	SHH	0.855773	1.27307	1.19094	0.789114	0.857211	0.81024
	GNAT3	1.0379	0.991768	1.05612	1.03635	0.914553	0.691539
	TRPM5	0.863517	0.860858	1.00002	0.878165	0.726409	0.744171
